# Supplementary material for: In Vivo Neuroprotective Effects of Alpinetin Against Experimental Ischemic Stroke Damage Through Antioxidant and Anti-Inflammatory Mechanisms
Source: Int J Mol Sci. 2025 May 26;26(11):5093. doi: 10.3390/ijms26115093 (PMC12154397; doi:10.3390/ijms26115093)
Supplement: Supplementary file 1 [file ijms-26-05093-s001.zip]

Archive with 1 entries (1 files):
- ijms-3661883-supplementary.pdf
